# Supplementary material for: Functional characterization of an ornithine cyclodeaminase-like protein of Arabidopsis thaliana
Source: BMC Plant Biol. 2013 Nov 18;13:182. doi: 10.1186/1471-2229-13-182 (PMC3840593; doi:10.1186/1471-2229-13-182)
Supplement: Additional file 1: Table S1 — Metabolite profiling of WT, atocd-2 and AtOCD OE: Three samples each of genotypes were collected from seedlings under control conditions or after 96 h at -1.2 MPa. Samples were sent to metabolomics core facility at the University of California-Davis for analysis by GC-MS. Metabolite abundances were calculated relative to internal standards and normalized to sample weight. Data shows the average normalized peak areas ± SE of metabolites in WT, atocd and AtOCD OE (Panel A and B) under control and stress treatments. The fold change difference in metabolite level between atocd versus wild type and AtOCD overexpression versus wild type was calculated (Panel C). The change in metabolite abundance in wild type under stress verus control treatment was also calculated. One control sample of the AtOCD over-expression line was lost during sample processing and thus these values are based on the average of two samples. Statistical analysis consisted of T-test comparison of the peak areas for each known compound among genotype/treatment combinations. Such analysis and was done for known metabolites. Bold values in Panel C indicate significant difference in metabolite abundance. Table S2: Primers used in this study. [file 1471-2229-13-182-S1.xlsx]

## Sheet: Supp table 1 metabolite profile
Supplemental Table 1: Metabolite profiling of WT, atocd-2 and AtOCD OE: Three samples each of genotypes were collected from seedlings under control conditions or after 96 h at -1.2 MPa. Samples were sent to metabolomics core facility at the University of California-Davis for analysis by GC-MS. Metabolite abundances were calculated relative to internal standards and normalized to sample weight. Da…
	Panel A							Panel B							Panel C
	Control (-0.25 MPa)							Stress (-1.2 MPa)
	WT		ocd2		OCD OE			WT		ocd2		OCD OE			Control		Stress			Stress/ Control
BinBase name	AVG	SE	AVG	SE	AVG	SE		AVG	SE	AVG	SE	AVG	SE		ocd2/WT	OE/WT	ocd2/WT	OE/WT		WT Stress/ WT control
zymosterol	2609.33	532.814	2792.67	381.227	2398	1875		1043	310.434	1484.33	429.876	925	332.885		1.07026	-1.08813	1.42314	-1.12757		-2.50176
xylose	37411	9134.06	46572	5784.37	47786	15281		8686.67	4117.97	9112	2321.12	9028.67	3580.32		1.24487	1.27732	1.04896	1.03937		-4.30672
xylonolactone NIST	5568.67	944.281	8404	645.01	5247.5	617.5		2734.67	1282.29	3588.33	1083.2	3235	1228.31		1.50916	-1.0612	1.31216	1.18296		-2.03632
valine	69363	15031.2	71747	7643.98	79178.5	7586.5		271576	105430	323418	122645	308464	54604.3		1.03437	1.14151	1.19089	1.13583		3.91529
uridine	7603	3222.02	10520	2195.09	9620	6557		1524.67	932.847	2521.33	931.649	3233.33	2611.29		1.38366	1.26529	1.65369	2.12068		-4.98666
urea	33764	1380.85	31905.3	4077.67	32226.5	1290.5		66985.7	16912.1	80052.3	22124	75784	9459.04		-1.05826	-1.04771	1.19507	1.13135		1.98394
tyrosine	13142	3721.48	13538.3	1784.18	20176	1435		323418	122645	28152	10876.1	23298	1881		1.03016	1.53523	1.49771	1.23948		24.6095
tryptophan	17411.7	5676.01	12789.3	2489.29	16213.5	904.5		131597	19058.6	113518	50270.7	186932	61973.3		-1.36142	-1.0739	-1.15927	1.42049		7.558
trehalose	6618.33	2796.81	5492	270.143	4980	1256		4635.33	1155.79	2553.33	1263.66	4234.33	1084.12		-1.20509	-1.32898	-1.8154	-1.0947		-1.4278
trans-sinapinic acid	200381	45480.8	176547	19757.5	178450	40990		73660.3	21052.1	26510	2416.44	64876.3	32452.2		-1.135	-1.1229	-2.77859	-1.1354		-2.72034
tocopherol beta NIST	603.333	89.3613	313.333	83.3873	556.5	137.5		5786	2517.27	3673.33	2439.26	4749.33	2537.73		-1.92553	-1.08416	-1.57514	-1.21828		9.59006
tocopherol alpha	3663.33	3480.36	211.667	11.9768	5239	5086		14490.3	6293.61	8587	6549.97	7910.67	3889.44		-17.3071	1.43012	-1.68747	-1.83175		3.95551
threonine	108757	7268.59	107226	5812.05	121590	20822.5		291800	97899.8	328799	88240.6	361625	128008		-1.01428	1.118	1.1268	1.23929		2.68304
threonic acid	75732.3	11409.1	78001.7	10678.1	74544.5	22563.5		29787.7	7872.14	25855.7	6663.43	28079.3	8185.93		1.02997	-1.01593	-1.15207	-1.06084		-2.54241
threitol	3100.67	1062.65	3789	135.79	3885	35		1116.33	85.7639	1111.33	70.8622	994.333	110.795		1.222	1.25296	-1.0045	-1.1227		-2.77755
sucrose	73722.3	45454.6	11098	6464.43	104792	95763.5		221900	58243.3	249687	124964	211667	102435		-6.64285	1.42143	1.12522	-1.04835		3.00995
succinic acid	15511.3	1911.96	17269.7	1526.95	14981	7103		5440	1555.38	6326	1763.19	7524	1450.97		1.11336	-1.0354	1.16287	1.38309		-2.85135
suberyl glycine	21609.7	12022.5	27040.3	15195	48821	8294		33264	28957.3	28655	16371.1	21814.7	17906.3		1.25131	2.25922	-1.16084	-1.52485		1.53931
stigmasterol	1179.33	225.724	1151	130.523	1327	259		2728.67	973.74	2244	615.553	2488	604.656		-1.02462	1.12521	-1.21598	-1.09673		2.31374
stearic acid	149592	4288.27	139650	5230.85	150052	3307.5		172757	74258.9	138705	73580.2	121654	35515		-1.07119	1.00307	-1.2455	-1.42007		1.15486
spermidine	5354	392	6229.67	762.738	6377	2750		7157.33	1223.36	3595.33	236.124	5515	1123.06		1.16355	1.19107	-1.99073	-1.29779		1.33682
sorbitol	1078.67	32.503	1083	168.954	1342.5	191.5		1338	166.304	2127.67	589.381	2390.33	1916.36		1.00402	1.24459	1.59018	1.7865		1.24042
sophorose	2083	1011.31	3783	329.779	1594.5	1077.5		2350.67	1090.47	2618.67	511.915	2041.67	981.952		1.81613	-1.30637	1.11401	-1.15135		1.1285
serine	868724	115182	844108	121090	1006069	94680		409953	149004	425935	155526	502322	148656		-1.02916	1.1581	1.03899	1.22532		-2.11908
shikimic acid	62467.3	8928.82	62349	2482.73	58734.5	22053.5		15428.3	4260.49	17919.3	1362.45	17349.3	5896.91		-1.0019	-1.06355	1.16146	1.12451		-4.04887
saccharopine	866.333	261.543	1139.33	162.926	1033.5	571.5		429.333	24.2647	705.667	286.632	551.333	135.511		1.31512	1.19296	1.64363	1.28416		-2.01786
saccharic acid	1481.33	238.873	1080	248.524	1318.5	432.5		1606.33	709.036	1593.33	569.887	1589.67	540.611		-1.3716	-1.1235	-1.00816	-1.01048		1.08438
ribonic acid	23003	1106.92	26028.7	739.843	19246.5	4744.5		2693.33	420.889	2521	524.335	2518.33	582.868		1.13153	-1.19518	-1.06836	-1.06949		-8.54072
ribitol	11541.7	1954.1	11298.7	1211.98	13351	4710		3035.67	973.621	4030.33	785.205	4260	1107.38		-1.02151	1.15677	1.32766	1.40332		-3.80202
raffinose	3722.67	2142.92	1017.67	268	8661	8050		24964.7	13941	18820.7	7374.93	29921.7	19377.4		-3.65804	2.32656	-1.32645	1.19856		6.70612
pyrophosphate	2240.67	682.993	2112.67	1014.37	2203.5	679.5		7910.67	1340.52	5466.33	2890.63	5606.67	2445.87		-1.06059	-1.01687	-1.44716	-1.41094		3.5305
pyrazine 2,5-dihydroxy NIST	4327.33	1643.43	4046.33	1098.47	3999.5	1437.5		4539.67	1485.68	3863.33	1192.57	5920.33	2085.95		-1.06945	-1.08197	-1.17506	1.30413		1.04907
putrescine	73917.3	11907.6	69254.7	17671	94336.5	47149.5		98515	14680.2	107262	14495.9	102854	15083.6		-1.06733	1.27624	1.08879	1.04404		1.33277
pseudo uridine	4311	1083.2	3997.33	743.484	4330	6		8678.33	2213.56	7099	1043.41	5728.67	846.691		-1.07847	1.00441	-1.22247	-1.5149		2.01307
proline	79863	18347	152564	72054.8	144658	6170.5		3.85274e+06	1.71024e+06	3479042	1.5546e+06	3217425	1.07575e+06		-2.31652	-2.44313	-1.10741	-1.19746		48.2	Control sample 3 is an outlier
pipecolic acid	547.333	101.236	977	202.319	692	221		1422.67	458.207	1581	233.415	1607	704.788		1.78502	1.26431	1.11129	1.12957		2.59927
phytol	36781.7	4757.28	43143.3	6431.61	36895.5	6905.5		27470.3	7729.31	22351.7	11226.2	22310	6019.84		1.17296	1.00309	-1.22901	-1.2313		-1.33896
phosphoric acid	282788	31851.2	278650	70048.3	204400	2850		92109	24142.7	135845	7022.36	161435	15423.8		-1.01485	-1.3835	1.47483	1.75265		-3.07015
phosphogluconic acid	2582.33	1069.98	1736	387.362	2494	1685		1892	129.276	1290.33	126.676	1618	194.618		-1.48752	-1.03542	-1.46629	-1.16934		-1.36487
phosphoethanolamine	2303.67	249.256	1913.67	593.043	2221	379		3903.67	1955.14	4460.33	3049.8	9463.67	2576.63		-1.2038	-1.03722	1.1426	2.4243		1.69454
phenyl-beta-glucopyranoside	5520.67	1372.54	3115.67	847.54	6489	725		506.667	72.779	917.667	362.453	838	440.936		-1.77191	1.1754	1.81118	1.65395		-10.8961
phenylalanine	5920.67	2454.91	5157	2235.07	3649	163		2213.67	437.493	2221.67	758.278	4712.33	1361.56		-1.14808	-1.62254	1.00361	2.12875		-2.6746
pentitol	6367.67	469.836	6625	310.329	6126.5	617.5		1171.67	231.973	1280	302.223	1411	312.476		1.04041	-1.03936	1.09246	1.20427		-5.43471
pelargonic acid	12970.3	1206.3	12834.3	1590.91	11064	530		13382.7	4468.6	10810.7	3577.83	8763.33	1902.84		-1.0106	-1.1723	-1.23791	-1.52712		1.03179
palmitic acid	95885	5322.4	104190	3736.56	92465.5	19006.5		73224	32691.3	64631.7	24913	54409.7	14545.1		1.08661	-1.03698	-1.13294	-1.34579		-1.30948
palatinose	2807	434.83	1993	92.9857	2200	109		1731.67	285.333	1595.33	167.432	2415.33	406.914		-1.40843	-1.27591	-1.08546	1.3948		-1.62098
palatinitol	370.333	94.8426	687.667	292.097	565	108		343	15.1327	253.667	78.9859	218.667	69.3309		1.85689	1.52565	-1.35217	-1.5686		-1.07969
oxoproline	1117228	632817	1309839	467973	658804	34812.5		848401	494414	900555	468133	770551	541417		1.1724	-1.69584	1.06147	-1.10103		-1.31686
oxalic acid	52465.3	14193.6	55523	5052.31	38059	15609		21874.7	5141.7	9957	1624.13	10120	2038.53		1.05828	-1.37853	-2.19691	-2.16153		-2.39845
ornithine	29264.7	6624.65	22986.3	5518.89	28611	7527		21028	3880.58	47669.3	21968.1	113522	72160.7		-1.27313	-1.02285	2.26695	5.3986		-1.3917
oleic acid	6053.67	1050.37	3768.67	1279.59	3294.5	2584.5		1322.67	634.301	1382.33	606.057	690.667	244.438		-1.60632	-1.83751	1.04511	-1.91506		-4.57686
octadecanol	937.667	124.672	829.667	67.3408	846	17		1225.67	423.826	1082	278.92	945	89.4204		-1.13017	-1.10835	-1.13278	-1.297		1.30715
O-acetylserine	328.667	44.3672	226.333	57.6117	346.5	87.5		517.333	119.591	291.333	94.1494	1040.33	717.333		-1.45214	1.05426	-1.77574	2.01095		1.57404
N-methylalanine	2140.67	457.745	2755.33	390.818	2705.5	989.5		8984.33	2238.89	8053	1554.3	5653	854.976		1.28714	1.26386	-1.11565	-1.5893		4.19698
nicotinamide	1739.33	300.024	1675.67	315.205	1871	1006		1404.67	384.375	1345.67	98.9955	1288.67	201.76		-1.03799	1.0757	-1.04384	-1.09002		-1.23825
nicotianamine	21135	7597.04	27760	9898.92	38836.5	2930.5		15585.7	4310.22	12861.7	2765.57	15240.7	4863.98		1.31346	1.83754	-1.21179	-1.02264		-1.35605
N-acetylglutamate	6216	2991.88	3367.33	1207.13	2971.5	413.5		3301	810.536	1847	208.588	4568.67	1089.45		-1.84597	-2.09187	-1.78722	1.38403		-1.88307
N-acetyl-D-mannosamine	35722.3	8004.88	43516.7	4314.49	47840.5	30995.5		16380.3	6646.81	14557.7	4917.77	14576.7	5096.47		1.21819	1.33923	-1.1252	-1.12374		-2.18081
montanic acid	1299.67	209.313	1206.67	165.111	1173.5	148.5		3797.67	2228.66	2000.33	408.034	2077.33	901.94		-1.07707	-1.10751	-1.89852	-1.82815		2.92203
methylhexadecanoic acid	5452	341.91	5933.33	282.443	5382.5	472.5		6291.67	2497.76	5227	1461.58	4882.67	1206.2		1.08829	-1.01291	-1.20369	-1.28857		1.15401
methionine sulfoxide	1313	238.823	1347	129.682	1291	157		1065	451.369	1416.67	447.443	1924	539.97		1.02589	-1.01704	1.3302	1.80657		-1.23286
methionine	4153.67	1267.25	3623.67	727.734	3881.5	645.5		5436	3343.44	7000.67	3039.39	7616.33	2229.71		-1.14626	-1.07012	1.28783	1.40109		1.30872
methanolphosphate	7722.33	645.387	8376	2218.97	8795	1442		7595.33	3701.28	3599.67	873.323	9716.67	6107.79		1.08465	1.1389	-2.11001	1.27929		-1.01672
melezitose	424.333	204.053	213.333	46.7844	511	330		778.667	168.337	685	52.8141	713.667	252.822		-1.98906	1.20424	-1.13674	-1.09108		1.83504
mannitol	25493	19024.7	116194	93862.6	35375.5	2083.5		11661	6420.34	13188.7	5468.8	14249.3	7960.48		4.55789	1.38766	1.13101	1.22196		-2.18618
maltotriose	8544	2196.91	7468.33	805.891	8530.5	4355.5		2024	1446.83	2206.67	1453.6	979.667	521.087		-1.14403	-1.00158	1.09025	-2.06601		-4.22134
maltose	8381.67	4028.68	8012.33	1688.6	1537.5	382.5		5436.67	1441.54	5471.33	1753.24	5177	2170.37		-1.0461	-5.45149	1.00638	-1.05016		-1.54169
malonic acid	134198	27963.7	107006	10681.7	124391	59953		141666	59444.7	183095	45727.7	142774	56523.8		-1.25411	-1.07884	1.29244	1.00782		1.05565
malic acid	293943	48420.9	326517	18360.5	266614	71205.5		335296	74013.4	270401	41675	339781	98368.9		1.11082	-1.1025	-1.24	1.01338		1.14069
maleimide	3921.67	1700.92	3502.67	1024.86	4917.5	1006.5		6030.33	1180.89	2751.33	828.406	4309	1828.94		-1.11962	1.25393	-2.19179	-1.39947		1.5377
lyxose	10614.7	3243.13	12840	2103.81	13901.5	6655.5		4029.33	2062.19	6326	4217.86	6799.33	2418.2		1.20965	1.30965	1.56999	1.68746		-2.63435
lysine	30202.7	11148.3	24943.7	6408.18	38946.5	6600.5		40017	22962.4	47847.3	19209.7	57935.7	11136.5		-1.21084	1.28951	1.19568	1.44778		1.32495
linolenic acid	103367	13087.5	99091.7	12303.5	91941.5	21192.5		51592	28610.2	43962.7	16177.5	34785.7	12638		-1.04314	-1.12427	-1.17354	-1.48314		-2.00354
linoleic acid	23736	1840.59	26770.3	2193.43	20579.5	8379.5		12921.3	6856.77	12109.3	4935.86	8285	2768.16		1.12784	-1.15338	-1.06706	-1.55961		-1.83696
levoglucosan	4952.33	2092.09	2607.67	821.783	4191	1196		1652	75.1421	1755.33	365.061	1354	177.734		-1.89914	-1.18166	1.06255	-1.22009		-2.99778
levanbiose	4761.33	1559.17	3857.33	550.539	5086.5	3626.5		2908.33	1276.41	2891.33	1233.87	1499	405.231		-1.23436	1.06829	-1.00588	-1.94018		-1.63713
leucine	9920	6752.47	12529.7	7521.18	36938	246		62574	29184.6	72166.7	29975.8	72330.3	7028.35		1.26307	3.72359	1.1533	1.15592		6.30786
lauric acid	10838.3	3823.41	6690	4366.99	8566.5	5639.5		5427.67	1518.46	4640	1807.67	5913.67	1666.54		-1.62008	-1.2652	-1.16976	1.08954		-1.99687
lanosterol	540	64.9025	2064	667.503	1572.5	930.5		1449	518.449	1006.67	514.331	1016.33	301.751		3.82222	2.91204	-1.4394	-1.42571		2.68333
lactic acid	5484	2151.65	5434.33	1949.56	7643	174		3063.67	1141.41	2215	1006	2451	1041.92		-1.00914	1.39369	-1.38315	-1.24997		-1.79001
isothreonic acid	25306.7	7990.31	28027.3	5651.73	26451	14458		8182.67	2007.02	7851	1489.18	8665.67	2744.03		1.10751	1.04522	-1.04225	1.05903		-3.09272
isonicotinic acid	10886.7	2591.15	15953.7	2368.85	10842.5	2986.5		7985.33	2230.82	8320.67	2194.58	9473.33	2490.63		1.46543	-1.00407	1.04199	1.18634		-1.36333
isoleucine	17861.3	4073.7	14915	1847.09	24360.5	1573.5		146517	63545.3	172724	72162.4	152064	24620.9		-1.19754	1.36387	1.17887	1.03786		8.20301
inulobiose	6025	3017.73	2808.33	303.014	3547.5	1396.5		1867	369.076	1925.67	422.024	3132.33	1057.65		-2.1454	-1.69838	1.03142	1.67774		-3.2271
inositol-4-monophosphate	3041.33	1628.31	1781.67	357.625	2258	1547		1477.33	151.302	1284.67	71.82	1279.33	338.495		-1.70702	-1.34691	-1.14997	-1.15477		-2.05866
inositol myo-	351877	42897.9	279945	60426.3	293640	21839.5		232820	56586.6	210364	38526.1	216395	38083.3		-1.25695	-1.19833	-1.10675	-1.07591		-1.51137
idonic acid NIST	1367.67	25.6732	1476.67	197.805	1510	291		1394.67	879.879	1364	435.008	1358.33	341.733		1.0797	1.10407	-1.02248	-1.02675		1.01974
icosenoic acid	7317	3634.93	833	40.7226	1713	654		2778	482.475	4983.67	3496.35	1126.33	273.786		-8.78391	-4.27145	1.79398	-2.46641		-2.63391
hydroxylamine	22987	13704.3	16670.3	6715.85	7419.5	3325.5		9040.33	2664.99	5313.67	1497.92	8041.67	3927.93		-1.37892	-3.09819	-1.70134	-1.12419		-2.54272
hydroxycarbamate NIST	333	19.1398	279.333	22.8206	391	38		1518.33	857.335	598.667	320.692	538.333	206.56		-1.19212	1.17417	-2.53619	-2.82043		4.55956
homoserine	4406.67	1181.74	4876	840.067	3915.5	882.5		1733	526.479	2265.33	441.962	2872	805.687		1.10651	-1.12544	1.30717	1.65724		-2.5428
homoglutamine	4780.33	1713.96	5515.67	1300.15	3113.5	240.5		2812	174.345	2861.67	213.101	2883.33	420.484		1.15382	-1.53536	1.01766	1.02537		-1.69998
histidine	12196	5348.83	10748.3	2580.65	15391	489		69468.3	28026	62516.3	18216.8	83148	22605.8		-1.13469	1.26197	-1.1112	1.19692		5.69599
guanosine	4201	1628.29	5547.67	1481.29	6634	5566		2085.67	1223.7	3309.67	1325.28	5972	5134.72		1.32056	1.57915	1.58686	2.86335		-2.01422
glycolic acid	14028.7	7179.31	16174	3587.86	14581	8169		3733.67	2289.32	5298.67	1574.42	1745	441.953		1.15292	1.03937	1.41916	-2.13964		-3.75734
glycine	619159	85572.9	503493	69683.9	797925	132576		521562	168266	576814	173434	551787	112748		-1.22973	1.28872	1.10594	1.05795		-1.18712
glycerol-beta-phosphate	731.667	89.1634	778	128.22	730	152		594	159.747	581.333	107.965	660.667	127.97		1.06333	-1.00228	-1.02179	1.11223		-1.23176
glycerol-alpha-phosphate	13347.3	3113.94	12564.3	2331.65	14332.5	8002.5		23106	8306.6	21469.7	2454.4	20589	10027		-1.06232	1.07381	-1.07622	-1.12225		1.73113
glycerol-3-galactoside	522692	147292	372194	12607.4	439318	98573.5		90177.7	42662.1	144042	39159.1	105986	57205.5		-1.40435	-1.18978	1.59731	1.1753		-5.79624
glycerol	535175	47300.6	523994	46289.5	513231	35068		138220	41333.4	162050	39422.4	163513	39351.7		-1.02134	-1.04276	1.17241	1.18299		-3.8719
glyceric acid	340506	60602.9	446137	36674.8	385415	179844		90265.7	38212.1	139000	41586.4	171718	63333.5		1.31022	1.13189	1.5399	1.90236		-3.77226
glutaric acid	873.333	20.1025	896.333	57.6262	721.5	127.5		863	69.2556	820.667	112.191	746	103.233		1.02634	-1.21044	-1.05158	-1.15684		-1.01197
glutamine	373215	159348	717013	270108	1056706	138340		1.21176e+06	90441	1.39342e+06	76721	1580044	85651.9		1.92118	2.83136	1.14991	1.30392		3.24683
glutamic acid	471743	188103	566912	127040	616578	50282.5		301169	101300	267190	68350.9	329768	117946		1.20174	1.30702	-1.12717	1.09496		-1.56637
glucuronic acid	2403.33	1203.55	3132	1043.41	1690.5	892.5		730.667	162.441	635	173.866	832.667	425.095		1.30319	-1.42167	-1.15066	1.1396		-3.28923
glucose-6-phosphate	1023.33	268.168	753	77.6552	1527	1168		2463.33	1095.32	894	108.767	2791.67	1897.17		-1.35901	1.49218	-2.75541	1.13329		2.40717
glucose-1-phosphate	27181.3	1605.76	27786	5660.15	20295	4531		9193	601.088	11027.3	2138.01	11718.3	4312		1.02225	-1.33931	1.19954	1.2747		-2.95674
glucose	127365	23992.5	158460	13227.6	151846	45387		253428	72805.9	210095	39406.5	173918	48464.2		1.24414	1.19221	-1.20625	-1.45716		1.98977
gluconic acid lactone	33771	15142.5	27238.7	8315.55	12974.5	5887.5		85507	57788.4	78163.7	37931.8	31215.7	15896.1		-1.23982	-2.60287	-1.09395	-2.73923		2.53197
gluconic acid	247318	59582.4	219214	35547.7	197088	155414		279948	180185	367201	127679	197212	159675		-1.1282	-1.25486	1.31168	-1.41953		1.13193
glucoheptulose	4383	920.674	4546.33	880.173	4931.5	2417.5		2330.67	763.702	2679	1277.5	2161.67	657.095		1.03727	1.12514	1.14946	-1.07818		-1.88058
gamma-tocopherol	537.667	148.899	452	74.7061	634	258		9117	4580.31	2917.33	1235.14	5433.67	1982.14		-1.18953	1.17917	-3.12511	-1.67787		16.9566
galactose-6-phosphate	1358	847	566	67.8921	916	83		2058.33	1294.64	1223.67	511.267	2537.33	1859.24		-2.39929	-1.48253	-1.6821	1.23271		1.51571
galactonic acid	209312	48931	185350	28008.4	170432	133992		278990	151604	362246	74053.5	176346	124915		-1.12928	-1.22812	1.29842	-1.58206		1.33289
galactinol	328041	120413	286372	42003.3	242511	97852		89975.3	33592.8	66602	3290.34	85206.7	31272.9		-1.14551	-1.35269	-1.35094	-1.05597		-3.6459
GABA	393010	191413	437661	89945.3	511212	389570		213394	86829.7	274410	91186.7	317996	134303		1.11361	1.30076	1.28593	1.49018		-1.84171
fumaric acid	2.12513e+06	406092	1673075	30917.3	1.61931e+06	2438.5		863279	251396	586926	55984	688574	250267		-1.27019	-1.31236	-1.47085	-1.25372		-2.46169
fucose 1 + rhamnose 2	12080	3829.45	15234.7	2160.43	12524	1997		29936	23332.4	25347.3	12007.9	45917	30800.6		1.26115	1.03675	-1.18103	1.53384		2.47815
fructose-6-phosphate	430.333	110.167	365	44.9778	680	454		994.667	554.194	372.333	34.7387	1164.67	866.405		-1.179	1.58017	-2.67144	1.17091		2.31139
fructose	591333	116355	717933	39368.7	655267	130376		328751	114074	389223	123855	255192	115435		1.21409	1.10812	1.18394	-1.28825		-1.79873
fructose 1 phosphate	297.333	63.4306	315.333	6.93622	151.5	70.5		568	212.653	525.667	111.339	406.667	81.0768		1.06054	-1.9626	-1.08053	-1.39672		1.91031
ferulic acid	191	16.563	167.333	20.3415	213	55		196	56.0833	138	14	158	34.8186		-1.14143	1.11518	-1.42029	-1.24051		1.02618
FAD	2927.33	74.8517	3244.33	94.1706	2766	123		381	54.5008	457	147.164	400.667	315.205		1.10829	-1.05833	1.19948	1.05162		-7.68329
ethanolamine	559909	85464	546919	89623.7	499290	66172.5		200038	87163.9	235277	57820.9	203308	106878		-1.02375	-1.12141	1.17616	1.01635		-2.79901
ethanol phosphate NIST	939.667	270.571	1543.67	259.681	701	324		254	96.033	207.667	48.4573	237.333	38.5847		1.64278	-1.34047	-1.22311	-1.07022		-3.69948
erythronic acid lactone	34537	3020.31	27129.3	1960.79	35027.5	5190.5		32730.3	14042.9	29596	22644	40872.7	18703.8		-1.27305	1.0142	-1.1059	1.24877		-1.0552
erythritol	10338.7	748.159	5666.33	2612.76	9533.5	371.5		2410	271.089	2399	601.146	2065.67	233.869		-1.82458	-1.08446	-1.00459	-1.16669		-4.2899
elaidic acid	1578.67	173.697	1478.33	133.484	1313.5	422.5		1329.33	741.513	1264	539.176	880	302.745		-1.06787	-1.20188	-1.05169	-1.51061		-1.18756
dodecane	1022	25.4231	1380.67	300.755	1154.5	706.5		988	531.21	528.333	120.473	1092	571.591		1.35095	1.12965	-1.87003	1.10526		-1.03441
dihydroxymalonic acid NIST	1445.67	140.668	1245	300.035	1466.5	1007.5		750	161.748	599.667	55.3243	819	197.94		-1.16118	1.01441	-1.25069	1.092		-1.92756
digalacturonic acid	2503.67	401.242	2589.67	507.428	2709.5	314.5		1731.33	407.075	1861.33	667.177	1040	405.596		1.03435	1.08221	1.07509	-1.66474		-1.44609
dehydroascorbic acid	11120.3	3670.68	7889.67	1053.31	25062	16473		21368	12503.9	10629.3	871.039	24394.7	16063.7		-1.40948	2.25371	-2.01029	1.14164		1.92153
cytidine-5'-diphosphate	4835.67	573.325	4407.67	1668.2	2826	634		3156	1368.69	6024.67	738.391	2614.33	1440.57		-1.0971	-1.71113	1.90896	-1.20719		-1.53221
cytidine	491.333	100.708	559	63.8931	805.5	312.5		511	115.884	459	155.5	770.333	436.876		1.13772	1.63942	-1.11329	1.5075		1.04003
cysteine	3752	2135.44	1523.67	379.141	2005	25		4726.33	1774.56	2825.67	308.47	4519.67	1768.34		-2.46248	-1.87132	-1.67264	-1.04573		1.25968
cyclohexylamine NIST	1296	363.056	1498.67	267.404	1534.5	402.5		1098	482.154	817.667	353.985	1038	249.694		1.15638	1.18403	-1.34285	-1.0578		-1.18033
cyano-L-alanine	2103.33	258.732	1622.67	355.843	1826.5	313.5		1131.67	146.215	1147.67	259.728	1412	562.356		-1.29622	-1.15156	1.01414	1.24772		-1.85862
coniferin NIST	2228.67	472.991	2260.33	486.701	1390	75		1029.33	93.2029	880.667	150.588	1578.33	185.172		1.01421	-1.60336	-1.16881	1.53335		-2.16516
citrulline	7640	2591.61	4777.67	495.406	7325	296		3467.33	729.685	5260.33	508.389	6895.67	854.262		-1.59911	-1.043	1.51711	1.98875		-2.20342
citric acid	89761	18210.3	95165.7	18200.7	78631	50439		74234	34362.3	52766	17682.1	80018.3	21255.2		1.06021	-1.14155	-1.40685	1.07792		-1.20916
citramalic acid	1497.33	183.915	1628	71.0141	1098	245		572	116.372	678.333	170.413	481.667	90.2336		1.08727	-1.36369	1.1859	-1.18754		-2.61772
cis-sinapinic acid	5960.33	3050.68	5257.33	955.074	10029.5	76.5		8660.33	4444.63	1104.67	242.035	8020.67	4515.54		-1.13372	1.68271	-7.83977	-1.07975		1.45299
cholesterol	4224.67	660.302	3161.33	1042.74	2729.5	823.5		2756	1428.84	2474.33	1120.22	1751.33	476.544		-1.33636	-1.54778	-1.11384	-1.57366		-1.5329
cerotic acid	3769	1336.46	3702.67	1104.68	2849.5	303.5		8028.67	5922.98	6760	4789.29	2996.67	669.455		-1.01792	-1.32269	-1.18767	-2.6792		2.13018
cellobiotol	3373.33	1159.04	4498.67	2283.8	3928.5	1825.5		2511.33	781.664	5370	3216.95	3134.67	1383.41		1.3336	1.16458	2.13831	1.24821		-1.34324
butyrolactam NIST	3631.67	1138.03	4469	747.673	4175.5	2472.5		5272.33	904.311	4240.67	1132.67	5826	562.72		1.23056	1.14975	-1.24328	1.10501		1.45177
beta-sitosterol	108147	5514.4	110296	6693.55	102164	7153.5		60682.3	22930.7	50462	22936.5	46115.7	11955.5		1.01986	-1.05857	-1.20254	-1.31587		-1.78219
beta-gentiobiose	3830	1087.28	5437.67	1140.88	3138.5	45.5		3377	929.261	2362.33	962.671	2329.33	408.168		1.41976	-1.22033	-1.42952	-1.44977		-1.13414
beta-alanine	12138.3	857.062	13484.7	1473.15	10124.5	3513.5		31952.7	13842.4	28833.3	7694.01	38262.7	9847.84		1.11092	-1.19891	-1.10818	1.19748		2.63238
benzoic acid	13509.7	1000.7	12234	651.547	12522.5	818.5		19966.3	5671.45	12957.7	3705.5	13605	3363.64		-1.10427	-1.07883	-1.54089	-1.46757		1.47793
aspartic acid	330713	35312.4	372644	30528.1	341490	84519.5		146044	55110.2	154583	43720.1	176173	58399.9		1.12679	1.03259	1.05847	1.2063		-2.26448
asparagine	378743	172417	350004	70502	401694	52617		269705	130380	302304	94672.3	398355	105069		-1.08211	1.0606	1.12087	1.477		-1.40428
ascorbic acid	4449.67	3644.15	871.667	127.464	1487.5	941.5		20402.7	19104.6	1050.33	243.784	1695.67	961.643		-5.10478	-2.99137	-19.4249	-12.0322		4.58521
arachidic acid	8519	2258.37	8249	1090.78	7651	3435		7207.67	3094.98	7470.67	3316.28	6168	488.705		-1.03273	-1.11345	1.03649	-1.16856		-1.18194
arabitol	1237	230.753	1396.67	564.904	977	129		579	137.311	601.667	234.177	846.333	420.668		1.12908	-1.26612	1.03915	1.46172		-2.13644
arabinose	28484.3	13598.7	39044.3	10192	30697	19828		8197.33	5358.93	12624	5328.46	10920.3	8289.5		1.37073	1.07768	1.54001	1.33218		-3.47483
aminomalonic acid	761.667	171.186	605.333	92.3153	2128.5	940.5		2568.33	509.737	2127.33	832.595	1956.67	830.955		-1.25826	2.79453	-1.2073	-1.31261		3.37199
allantoic acid	4925.67	880.526	2911	60.0028	3719	458		1816.33	304.413	2111.33	316.3	2533	851.683		-1.69209	-1.32446	1.16242	1.39457		-2.71187
alanine	247368	24844.8	406778	100065	420535	118689		166803	28577.9	179144	44956.2	298396	167289		1.64443	1.70004	1.07399	1.78891		-1.48299
agmatine	1897.67	906.272	1921.33	610.906	2715	541		1471.67	430.652	2451	505.375	1967.33	647.039		1.01247	1.4307	1.66546	1.33681		-1.28947
adipic acid	1282	21.5019	1153.33	99.0965	878	313		867.667	180.09	595.667	223.062	658.333	142.708		-1.11156	-1.46014	-1.45663	-1.31797		-1.47753
adenosine-5-phosphate	1623.33	1023.25	725	277.128	1339.5	1090.5		764.667	367.968	466.333	240.854	826	609.536		-2.23908	-1.21189	-1.63974	1.08021		-2.12293
adenosine	6579	2465.48	6258	2170.56	3992.5	2508.5		4671	1138.75	5988	1058.87	4558.33	1320.51		-1.05129	-1.64784	1.28195	-1.02472		-1.40848
adenine	59683.7	24192.2	88249.7	14248.3	67669.5	51756.5		14797	6553.68	19645.7	7865.82	27443.3	21266.5		1.47862	1.1338	1.32768	1.85466		-4.0335
5'-deoxy-5'-methylthioadenosine	727.333	88.1785	708.667	81.6034	684	169		444	209.977	214.667	53.9176	433.667	247.725		-1.02634	-1.06335	-2.06832	-1.02383		-1.63814
4-hydroxyphenyl-2-ethylglucopyranoside NIST	6141.67	1263.36	2882.33	450.92	4733.5	480.5		5157	649.813	2339.67	1158.13	2250	956.929		-2.1308	-1.29749	-2.20416	-2.292		-1.19094
4-hydroxybutyric acid	1537	172.341	1260.67	56.0961	1276	121		410.667	49.6331	589.333	165.721	444.333	106.327		-1.2192	-1.20455	1.43506	1.08198		-3.74269
3-hydroxypropionic acid	3135	338.779	3331.33	295.15	2969	368		1996.33	514.341	1858.67	176.673	1365.67	289.703		1.06263	-1.05591	-1.07407	-1.4618		-1.57038
3-hydroxy-3-methylglutaric acid	6205	2863.02	6958.33	2875.97	10272	9152		7489.33	4222.18	5190.33	1650.85	6014	1475.12		1.12141	1.65544	-1.44294	-1.24532		1.20698
3-aminoisobutyric acid	1685.33	170.024	2084	212.544	1310.5	300.5		1422.67	341.919	1916	634.636	1562.33	990.705		1.23655	-1.28602	1.34677	1.09817		-1.18463
3,6-anhydrogalactose	518	67.0249	706	46.8722	676.5	154.5		706.667	135.11	674.667	126.097	534.667	110.409		1.36293	1.30598	-1.04743	-1.3217		1.36422
2-palmitoleic acid	1958.67	478.024	1984.67	589.938	1737	583		507	230.417	455.667	120.622	519	134.28		1.01327	-1.12761	-1.11266	1.02367		-3.86325
2-ketoglucose dimethylacetal NIST	291	243.734	242	85.0314	516	221		734.667	566.798	192	55.6687	760.667	586.677		-1.20248	1.7732	-3.82639	1.03539		2.52463
2-hydroxyadipic acid	828.333	228.919	702	139.507	838	38		634.333	125.307	741.333	149.738	719.333	213.101		-1.17996	1.01167	1.16868	1.134		-1.30583
2-deoxytetronic acid	4001.67	440.912	3344	507.737	3219.5	187.5		1286	261.14	1079	128.769	1214.67	197.38		-1.19667	-1.24295	-1.19184	-1.05873		-3.11172
2-deoxyerythritol	2857	417.273	3001.33	723.299	3917.5	1157.5		837.333	105.327	939.333	99.8104	650	83.2847		1.05052	1.37119	1.12182	-1.28821		-3.41202
2-aminoadipic acid	1306.67	404.531	895.333	34.1679	1118.5	65.5		10283.7	5225.71	11467.3	5127.62	12731.7	3342.52		-1.45942	-1.16823	1.1151	1.23805		7.87015
1-monostearin	1655.33	628.804	1888.67	84.4005	1950	417		1876.67	669.735	1047.67	222.675	2005	74.94		1.14096	1.17801	-1.79128	1.06838		1.13371
1-monopalmitin	2302.33	520.533	2822.67	226.204	2498.5	662.5		1829	787.757	1298.33	496.076	1543.33	297.367		1.226	1.0852	-1.40873	-1.1851		-1.25879
1,2,4-benzenetriol	538	170.004	404.333	112.724	620	311		528	104.676	537.333	346.234	410.333	220.548		-1.33059	1.15242	1.01768	-1.28676		-1.01894
327665	138299	122856	34843.7	14249.8	172999	157315		66153	26395.4	142378	26616.7	159112	46443.3		-3.96912	1.25091	2.15226	2.40521		-2.09059
374912	38612	6233.15	33773.7	2828.25	44511	15267		15936	5088.12	17981.3	4886.28	21914.7	8697.04		-1.14326	1.15278	1.12835	1.37517		-2.42294
381876	23646.3	2897.35	21804.7	2440.54	21199.5	3492.5		31218.3	13426.1	21267.7	10251.7	22071	6477.07		-1.08446	-1.11542	-1.46788	-1.41445		1.32022
223120	10644	865.16	8133.67	1422.78	10407.5	3100.5		23540.7	8295.47	15300	1292.43	18482.3	2212.8		-1.30863	-1.02272	-1.53861	-1.27368		2.21164
325238	2062.33	708.661	992.333	131.098	694.5	38.5		242766	204843	173482	100345	115577	46104.7		-2.07827	-2.96952	-1.39937	-2.10046		117.714
224843	23579.3	763.297	23200	501.291	21101	2476		4017	1385.34	4751	1123.28	4089.67	860.007		-1.01635	-1.11745	1.18272	1.01809		-5.86989
352777	18990.3	4123.24	18498.7	2010.56	21333.5	8610.5		7347	1703.44	6618	919.979	9399.67	3338.04		-1.02658	1.12339	-1.11015	1.27939		-2.58477
250380	16611.7	2249.81	14363.3	332.779	16987.5	2056.5		8128.33	2553.21	8286	2313.16	10337	3059.12		-1.15653	1.02262	1.0194	1.27172		-2.04367
218489	20215.3	4047.88	21695	1261.75	15011	10789		2234.67	500.568	2326	1318.06	1122.33	309.704		1.0732	-1.3467	1.04087	-1.99109		-9.04624
200900	5460.67	4039.65	2879	545.737	2498	740		95757	30224.9	72330	15609.4	113669	18830.7		-1.89672	-2.18602	-1.32389	1.18705		17.5358
310826	1438.67	400.738	1026.67	111.692	1877.5	1308.5		65789.7	16640	34007	6736.51	64916.3	18536.5		-1.4013	1.30503	-1.93459	-1.01345		45.7296
199250	18199.7	925.661	17893.7	826.558	16877.5	1561.5		14314.7	5569.21	10891.7	3808.5	10981.3	2707.64		-1.0171	-1.07834	-1.31428	-1.30355		-1.2714
310006	9959.33	642.876	11632.7	801.07	7348.5	353.5		2742.33	924.822	3017	733.908	3011	631.009		1.16802	-1.35529	1.10016	1.09797		-3.6317
228369	14947	607.13	15701.7	1282.61	13459.5	1300.5		17271.7	5454.41	11286	2910.19	11499.7	1352.14		1.05049	-1.11052	-1.53036	-1.50193		1.15553
268353	1907	700.767	2840.67	1447.03	4833	212		3527.67	744.474	3643.33	1103.66	2752	990.729		1.4896	2.53435	1.03279	-1.28186		1.84985
317390	4344	403.486	4166.67	80.2545	3379.5	858.5		2199.33	690.828	2067.67	391.677	2498.33	478.054		-1.04256	-1.2854	-1.06368	1.13595		-1.97514
217887	809	204.052	572	16.2583	334.5	133.5		11504.7	3699.37	12183.3	9348.59	14669.7	8675.99		-1.41434	-2.41854	1.05899	1.27511		14.2208
597213	5450.67	1281.21	5518.33	380.738	5010.5	1088.5		9279.33	2642.37	7254.67	3823.53	6107.33	1743.25		1.01241	-1.08785	-1.27908	-1.51938		1.70242
223830	2257.33	527.612	6651.67	4349.45	1079.5	410.5		5696.67	2344.81	11613.3	9937.18	18106.7	14456.2		2.94669	-2.09109	2.03862	3.17847		2.52363
211952	441.667	154.852	342	77.6724	198.5	6.5		8263.67	2192.36	4504	1114.05	7423.33	1101.14		-1.29142	-2.22502	-1.83474	-1.1132		18.7102
212279	289.333	29.1681	296	25.3837	171.5	31.5		2448	946.941	3815.33	3301.66	4422	3334.5		1.02304	-1.68707	1.55855	1.80637		8.46083
303952	4946	1492.1	7427.33	1676.3	5751.5	2716.5		477.333	152.484	750.667	132.321	359.333	121.333		1.50168	1.16286	1.57263	-1.32839		-10.3617
385726	755.667	205.552	498.667	147.23	549.5	217.5		4178.67	2691.03	3985.67	1400.27	4382.67	984.002		-1.51537	-1.37519	-1.04842	1.04882		5.52978
220537	8301.67	1763.36	8165	1603.68	5655	579		6555	2690.57	7889.33	4993.05	10310.7	4896.25		-1.01674	-1.46802	1.20356	1.57295		-1.26646
229969	11950.3	2686.66	9833.33	953.99	10801.5	2109.5		1672	1027.26	2705	651.373	1588.67	592.021		-1.21529	-1.10636	1.61782	-1.05245		-7.14733
231207	36182.7	2308.65	35607.7	4549.47	32156.5	12877.5		4486	1047.92	3387.67	259.361	5153	3378.78		-1.01615	-1.12521	-1.32422	1.14868		-8.06569
228018	3154	975.576	7258	4359.02	1528	792		11410.7	5508.03	14533	10573.7	21436	13979.3		2.3012	-2.06414	1.27363	1.87859		3.61784
211919	1166.33	245.725	980	120.329	954	484		3216.67	623.002	1907.67	552.31	3282	1835.78		-1.19014	-1.22257	-1.68618	1.02031		2.75793
211997	1453.67	157.495	1378.33	168.926	1278	115		3149	1211.06	2142.33	626.892	2252.67	452.865		-1.05466	-1.13745	-1.46989	-1.3979		2.16625
207188	4065	444.384	3840.67	120.383	4173	661		2178.67	565.585	1717.67	443.177	2199.67	558.854		-1.05841	1.02657	-1.26839	1.00964		-1.86582
407645	2169.33	205.038	2466.33	196.25	2264	872		1410	246.611	876	406.735	1290.33	135.317		1.13691	1.04364	-1.60959	-1.09274		-1.53853
375200	1609.67	1343.41	1330.67	1110.71	2533.5	2288.5		219.333	58.2676	223.333	65.92	186.333	48.6701		-1.20967	1.57393	1.01824	-1.1771		-7.33891
211932	3939.33	2382.34	4836.33	1765.1	1907.5	792.5		1189.33	254.519	1048	321.195	1144	343.929		1.2277	-2.06518	-1.13486	-1.03963		-3.31222
352812	9890.67	618.869	10527.7	567.292	11001.5	2563.5		7184	3665.33	7502	2128.67	6195	2344.94		1.0644	1.11231	1.04427	-1.15964		-1.37676
208897	2511.33	380.901	2099.33	208.239	2798.5	839.5		1745.67	327.949	1852.33	380.946	2500.67	833.757		-1.19625	1.11435	1.0611	1.4325		-1.43861
299487	1046.33	437.53	1035.33	703.115	935	425		2331	790.308	1824.33	773.924	3265.33	697.521		-1.01062	-1.11907	-1.27773	1.40083		2.22778
225327	3002	576.023	2997.67	171.476	2960.5	1160.5		1528	648.334	1346.33	506.876	1307.33	341.255		-1.00145	-1.01402	-1.13493	-1.16879		-1.96466
310585	276.333	39.0953	273.667	45.4985	278	23		2345	800.506	1084	193.345	2142	3.05505		-1.00974	1.00603	-2.16328	-1.09477		8.48613
218694	7844.33	754.527	8452.67	701.476	7206	565		1791	451.683	1675.33	62.6135	1792	232.425		1.07755	-1.08858	-1.06904	1.00056		-4.37986
213179	5283.33	2102.44	5485.33	1169.44	6265.5	1398.5		2373.67	870.015	2239.67	536.273	3064.67	829.596		1.03823	1.1859	-1.05983	1.29111		-2.22581
224632	354.333	102.607	369.333	95.5621	268.5	95.5		516.667	178.287	1390	1168.56	1008	656.107		1.04233	-1.31968	2.69032	1.95097		1.45814
309703	362.667	65.0777	338.333	68.6934	249.5	37.5		2694.33	423.029	2407.67	443.124	2828.67	436.201		-1.07192	-1.45357	-1.11906	1.04986		7.42923
217849	1416.33	246.642	1804	346.801	796.5	549.5		236.667	56.8311	181.667	43.701	209.667	52.0651		1.27371	-1.7782	-1.30275	-1.12878		-5.98451
217792	4356	894.484	4092.33	840.86	3724	21		21275.3	5305.36	22342.7	7984.64	25990	10274.9		-1.06443	-1.16971	1.05017	1.2216		4.88414
225863	1105	278.776	1161	36.756	1223	476		749.333	265.019	693.667	158.048	636.333	165.703		1.05068	1.10679	-1.08025	-1.17758		-1.47464
231134	677.333	174.38	697	80.3886	632.5	142.5		750.667	427.542	656.667	293.013	612.667	458.67		1.02904	-1.07088	-1.14315	-1.22524		1.10827
385030	2126	629.96	1975.33	388.21	2398.5	124.5		1173	497.204	1947.67	684.047	1465	720.714		-1.07627	1.12817	1.66041	1.24893		-1.81245
446787	11469.7	7106.51	8549.33	2764.53	11711	6708		1169	439.219	941.667	369.667	1603.33	336.93		-1.34159	1.02104	-1.24142	1.37154		-9.81152
374402	527.667	74.9763	345	41.9325	503	56		796.333	344.965	528.667	149.102	781.667	458.872		-1.52947	-1.04904	-1.50631	-1.01876		1.50916
207419	5126.33	2201.91	6786.67	3616.11	8598	1867		2401	222.167	2148	885.384	1617	766.426		1.32388	1.67722	-1.11778	-1.48485		-2.13508
213143	2059.33	587.496	2813.33	758.39	1789	1087		3759	1533.17	4364.33	1290.85	3037.33	1646.53		1.36614	-1.15111	1.16104	-1.2376		1.82535
222151	786.667	67.9665	693.333	78.9733	713.5	37.5		1157.67	510.025	882.333	476.3	715.333	203.77		-1.13462	-1.10255	-1.31205	-1.61836		1.47161
220177	1104.33	318.079	1152	508.936	1273	707		4053.33	1270.91	3049.67	625.641	1993.33	545.886		1.04316	1.15273	-1.32911	-2.03344		3.67039
200624	593.333	124.025	833	20.2073	509.5	94.5		957.333	118.936	787.333	403.344	1103.67	491.43		1.40393	-1.16454	-1.21592	1.15286		1.61348
462946	5336.67	1934.42	4445	797.011	6861.5	4658.5		1556	976.359	1699.33	1313.69	725.667	349.638		-1.2006	1.28573	1.09212	-2.14424		-3.42973
227270	2738.67	1084.44	1741	550.654	2173.5	1876.5		844.667	311.673	1450.67	1018.17	746.667	345.882		-1.57304	-1.26003	1.71744	-1.13125		-3.2423
223871	864.667	229.224	881.333	95.4958	876.5	458.5		3914	1511.53	4536	203.204	2502.33	308.359		1.01928	1.01369	1.15892	-1.56414		4.5266
231254	513.333	122.726	760.333	227.167	1185	538		585.667	327.694	147.667	48.6975	836.667	690.438		1.48117	2.30844	-3.96614	1.42857		1.14091
503549	4392	3263.17	1911.67	479.486	2733.5	1263.5		74751.7	16939.1	59814.3	19025.1	98544	37846.1		-2.29747	-1.60673	-1.24973	1.31828		17.02
352849	3077	1136.42	2337.67	558.584	3744	1713		25711	13933	19422	14065.8	15229.3	7284.76		-1.31627	1.21677	-1.32381	-1.68826		8.35587
281132	402	82.7768	295	88.4251	424.5	239.5		1068.33	543.886	487.333	64.3074	2284.67	1808.88		-1.36271	1.05597	-2.1922	2.13853		2.65755
223332	6463	2021.08	14338	2281.04	4815.5	3539.5		532	115.214	639.667	306.695	395.667	144.811		2.21847	-1.34212	1.20238	-1.34457		-12.1485
213182	2419	1229.56	1965.67	389.897	4224	2932		630.667	34.2264	509	110.654	395	79.3998		-1.23063	1.74618	-1.23903	-1.59662		-3.83562
352980	10588	2813.76	12519.3	589.176	10705.5	2983.5		2980.33	933.887	2317.33	707.984	2717.67	1031.83		1.18241	1.0111	-1.2861	-1.09665		-3.55262
268671	797.667	236.364	1070.67	66.4438	1104.5	357.5		191.667	20.1853	189	17.0392	175.667	11.4066		1.34225	1.38466	-1.01411	-1.09108		-4.16174
233408	4428.33	649.966	3265.33	56.5253	4120.5	576.5		2132.67	281.763	2180	242.686	2900.67	226.992		-1.35617	-1.07471	1.02219	1.36011		-2.07643
203264	1901	950.05	2244	368.257	2876	595		4109.67	2557.97	5155.67	1520.11	7597.33	1291.07		1.18043	1.51289	1.25452	1.84865		2.16184
310010	2271	294.627	3126.33	180.407	2187.5	457.5		1373.33	201.938	9480	5624.75	1483	159.193		1.37663	-1.03817	6.90291	1.07985		-1.65364
325393	2684	953.063	3131.67	678.286	2560.5	942.5		1903.33	448.607	9180.67	3020.59	2760.33	1216.46		1.16679	-1.04823	4.82347	1.45026		-1.41016
231106	578.667	380.556	156	13.5277	532.5	354.5		279.333	33.5178	233.667	10.2035	284	84.7172		-3.7094	-1.0867	-1.19544	1.01671		-2.0716
362037	26212.3	21202.1	11861.7	6605.17	3624	2272		3745.33	1814.39	7315	3493.45	9676.33	3210.58		-2.20984	-7.23298	1.9531	2.58357		-6.99867
225867	750.333	61.553	781.667	45.3223	650	97		363.333	27.3028	259	31.0859	285	15.6312		1.04176	-1.15436	-1.40283	-1.27485		-2.06514
617469	18878	4898.71	16015.3	3408.52	19939.5	3957.5		20822.3	10470.6	33018.7	16557.9	23339.3	5003.66		-1.17875	1.05623	1.58573	1.12088		1.10299
310367	10466.7	8921.73	2927.67	739.909	5121	1515		14276.3	10890.7	7699.67	3768	5311	1183.93		-3.57509	-2.04387	-1.85415	-2.68807		1.36398
211903	10417.3	2426.98	22865	4345.67	11050	7530		791.333	174.702	2175.67	1662.01	992.667	425.508		2.1949	1.06073	2.74937	1.25442		-13.1643
213212	311	83.3926	287.333	74.7403	269	98		536.667	183.699	568.333	125.587	360.667	121.17		-1.08237	-1.15613	1.05901	-1.48799		1.72562
231801	3800	433.973	3125.67	482.724	3117.5	1327.5		1045.33	243.147	1279.33	148.461	1025	176.154		-1.21574	-1.21893	1.22385	-1.01984		-3.6352
228311	1380	801.2	1218.33	457.806	3268.5	2858.5		385	84.5399	946.333	239.506	1221.33	576.239		-1.13269	2.36848	2.45801	3.17229		-3.58442
411030	11192.7	3606.89	5578.33	2532.88	10429.5	5509.5		3412	1299.31	1579	535.784	6255.33	4510.44		-2.00645	-1.07317	-2.16086	1.83333		-3.28038
303993	5330.67	1434.67	6657.67	1825.62	6456	463		4538.67	79.8359	3715	536.501	2969.67	619.273		1.24894	1.21111	-1.22171	-1.52834		-1.1745
310316	1301	89.0749	1436	225.007	1147.5	14.5		1690	715.21	1535.33	278.899	1620.67	873.575		1.10377	-1.13377	-1.10074	-1.04278		1.299
327468	21208.3	11379.3	28053.7	14729.3	48237	8303		33208	28860.8	28742.3	16258.4	21788	17829.6		1.32277	2.27444	-1.15537	-1.52414		1.5658
218492	1607.67	372.219	1139	162.009	1048.5	10.5		411.667	173.357	313.667	61.5964	766	187.104		-1.41147	-1.5333	-1.31243	1.86073		-3.90526
238506	2837.67	1732.37	1714	449.429	2460.5	1736.5		849.667	150.422	660.333	34.7003	824	312.348		-1.65558	-1.15329	-1.28672	-1.03115		-3.33974
356819	5795.67	387.237	4787.33	694.334	5164	1524		3874	1271.07	3115.33	375.777	3166.67	687.287		-1.21063	-1.12232	-1.24353	-1.22337		-1.49604
214454	4411.67	2343.19	1220	244.215	2361	2130		3972	3159.82	1511.33	630.241	1945.67	1405.56		-3.61612	-1.86856	-2.62814	-2.04146		-1.11069
213148	818.333	308.244	1355	282.353	431.5	63.5		477.333	95.1951	448.333	92.4668	488	289.208		1.6558	-1.89649	-1.06468	1.02235		-1.71439
218687	26584.7	4134.18	29283.3	3285.77	28689.5	4073.5		9107	4656.44	6047	746.058	7547	2061.2		1.10151	1.07917	-1.50604	-1.2067		-2.91915
218732	1251.67	377.758	917.667	93.8196	681.5	268.5		3232	366.308	2638	1303.19	3415.33	1441.55		-1.36397	-1.83663	-1.22517	1.05672		2.58216
218556	7261.67	4092.72	4706	1416.53	4031	1900		1839.33	323.859	1186.33	475.179	1281	442.074		-1.54307	-1.80146	-1.55044	-1.43586		-3.94799
233413	13605	3240.48	12292	1242.68	14335	6164		4797.67	1180.54	5231	463.768	6323.67	1893.49		-1.10682	1.05366	1.09032	1.31807		-2.83575
199463	3083.67	711.659	3491	236.255	3064	1080		1689	497.411	1949.33	434.199	2546.33	1419.42		1.13209	-1.00642	1.15413	1.5076		-1.82574
213309	3144.67	681.686	2893.67	385.109	2765	786		932.333	435.33	1078.67	529.962	503	198.437		-1.08674	-1.13731	1.15695	-1.85355		-3.3729
213304	680.667	236.85	688	73.9617	683	202		1421.67	436.059	1215.33	36.6075	1322.67	200.501		1.01077	1.00343	-1.16978	-1.07485		2.08864
218710	526	173.329	367	97.9915	888.5	587.5		800.667	428.401	386	96.2618	410.667	75.4748		-1.43324	1.68916	-2.07427	-1.94968		1.52218
310078	789.667	308.244	1139	153.971	849.5	54.5		2472.33	603.005	2049	305.315	1235.67	54.9252		1.44238	1.07577	-1.2066	-2.00081		3.13086
237543	3066.33	271.4	2632.33	239.294	3856.5	12.5		3785	2243.27	1608.67	71.1836	1868	231.035		-1.16487	1.25769	-2.35288	-2.02623		1.23437
213243	8217.67	2232.87	6497.67	631.063	14464.5	10014.5		25800.7	12595.8	23212	2798.87	27924	3578.59		-1.26471	1.76017	-1.11152	1.0823		3.13966
268610	1424.67	314.051	1189.33	83.3873	1245.5	413.5		2338	128.908	1759.33	419.661	2355.67	259.393		-1.19787	-1.14385	-1.32891	1.00756		1.64109
367945	4995.67	304.031	4853	187.506	4195	219		1159.67	444.235	1114.33	268.889	1247	441.505		-1.0294	-1.19086	-1.04068	1.07531		-4.30785
202856	5550.33	744.137	3382	1314.61	3508.5	1574.5		3695.33	1614.91	4827	1080.05	5257.67	1099.36		-1.64114	-1.58197	1.30624	1.42279		-1.50198
217832	19285.3	10034.4	26879	8866.92	10133.5	2640.5		6617.33	2464.8	6552	1477.59	5876	2401.1		1.39375	-1.90313	-1.00997	-1.12616		-2.91437
536208	710.667	111.992	1062.33	400.762	1542	313		8482.67	6008.52	3945.33	3535.45	3681	3033.25		1.49484	2.16979	-2.15005	-2.30445		11.9362
446762	336	96.5522	564	160.892	232.5	91.5		168.333	31.4183	169	37.8065	145.667	8.83805		1.67857	-1.44516	1.00396	-1.15561		-1.99604
303893	469	71.3372	661.333	17.6478	626.5	185.5		391.667	121.86	367.667	37.2842	368	13.2035		1.41009	1.33582	-1.06528	-1.06431		-1.19745
208686	6709	560.309	8948.33	875.103	7842	1683		1257	187.032	1386.33	262.854	1680	364.696		1.33378	1.16888	1.10289	1.33652		-5.33731
202570	10440	4598.13	5859	339.547	9998	2810		10220	110.6	12202.3	2469.84	22264.7	7581.67		-1.78187	-1.04421	1.19397	2.17854		-1.02153
217845	5912	1518.41	8719	2498.98	4246	3289		961.333	37.8697	1185.33	425.44	801.333	74.4879		1.4748	-1.39237	1.23301	-1.19967		-6.14979
236878	1682.67	655.237	1651	352.598	1060	254		1977.67	786.619	1541.67	554.846	786.333	344.311		-1.01918	-1.58742	-1.28281	-2.51505		1.17532
326750	7280.33	2288.89	4543	1766	3743.5	650.5		2867.67	814.671	12402.7	10408.9	13631.7	5942.27		-1.60254	-1.94479	4.325	4.75357		-2.53877
328420	2025.33	588.732	1794.67	173.576	1739.5	140.5		1424.67	463.363	1198	383.089	1321	370.72		-1.12853	-1.16432	-1.1892	-1.07848		-1.42162
309842	2640.33	739.026	5042.67	1622.93	5320	4312		1904.33	982.701	1273.33	134.698	1515	640.214		1.90986	2.0149	-1.49555	-1.25699		-1.38649
227913	699.667	97.6547	559	189.466	1356	282		2418.33	848.966	2702.67	826.787	1922	391.084		-1.25164	1.93807	1.11757	-1.25824		3.45641
506930	3541.33	2592.72	1413	265.548	2996	1180		2317.67	510.574	2323	924.628	2897	178.898		-2.50625	-1.18202	1.0023	1.24996		-1.52797
541593	2271	58.1292	1679.67	121.658	2038	320		770	135.842	762.333	11.5662	757.667	149.368		-1.35205	-1.11433	-1.01006	-1.01628		-2.94935
216472	1196.33	396.175	871	118.389	2162.5	1757.5		611.333	125.263	425	41.0041	380.333	62.0251		-1.37352	1.80761	-1.43843	-1.60736		-1.95692
362112	1387	436.098	1165	238.969	941.5	104.5		1467.67	475.55	1034	407.368	1154	280.065		-1.19056	-1.47318	-1.41941	-1.27181		1.05816
202689	11294.3	2179.76	8800.67	1631.63	8708	465		2898	1110.8	4986	201.021	4661.33	1798.61		-1.28335	-1.29701	1.7205	1.60847		-3.89729
216034	7546.67	2952.73	12812	1276.58	10905.5	1671.5		19155	8826.68	12237.7	5683.09	10341.7	4885.38		1.6977	1.44508	-1.56525	-1.85222		2.53821
201902	737.333	45.0235	621	59.1805	455	118		1366.33	368.551	927.333	224.332	692.333	147.316		-1.18733	-1.62051	-1.4734	-1.97352		1.85307
234126	3089	1123.04	3691.67	566.858	2828.5	12.5		1086	374.515	1259.33	359.131	1504.33	636.984		1.1951	-1.0921	1.15961	1.38521		-2.84438
231576	2128.67	676.537	1473.67	87.1404	1584.5	722.5		887.333	108.837	658.333	117.885	944.667	157.668		-1.44447	-1.34343	-1.34785	1.06461		-2.39895
617551	5144.67	2625.95	4335	2501.8	2992	635		1706.33	222.014	1938	816.02	2895.67	559.059		-1.18677	-1.71947	1.13577	1.69701		-3.01504
211978	8949	5668.29	9992.33	4437.05	8539.5	593.5		5227.67	678.237	6003	2614.29	5466.33	1238.42		1.11659	-1.04795	1.14831	1.04565		-1.71185
237392	295.667	48.8274	404.333	21.6667	415	208		360.333	93.4547	314.667	135.766	205	35.5575		1.36753	1.40361	-1.14513	-1.75772		1.21871
310667	2744.67	806.52	2828	833.013	1849	1165		2335.67	1032.5	1472.33	607.498	1171.67	152.91		1.03036	-1.48441	-1.58637	-1.99346		-1.17511
324627	862.667	77.1413	702.667	104.55	1032	101		1229.33	188.994	993	148.837	1212	342.617		-1.2277	1.19629	-1.238	-1.0143		1.42504
202571	686122	552823	191460	30103	604150	444948		791721	506851	1.00017e+06	454761	1.12302e+06	210458		-3.58363	-1.13568	1.26329	1.41846		1.15391
411160	2566.67	713.633	2240.33	844.126	2227.5	918.5		1127	255.645	1285	405.956	959.667	223.07		-1.14566	-1.15226	1.1402	-1.17437		-2.27743
337196	2575.33	569.709	2176	198.031	1910.5	590.5		1676.67	391.546	1009	354.544	1236	195.308		-1.18352	-1.34799	-1.66171	-1.35653		-1.53598
507469	245839	222206	58551.3	21766.9	260134	241044		77797	27141.6	168613	8392.32	200837	57370.7		-4.19869	1.05815	2.16735	2.58155		-3.16001
310561	400	129.001	338	20.664	267.5	36.5		771.333	196.167	747	107.252	729.667	105.982		-1.18343	-1.49533	-1.03257	-1.0571		1.92833
199377	985.667	196.423	769.333	90.3647	1572	535		866.667	494.397	633.667	293.735	617	340.824		-1.2812	1.59486	-1.3677	-1.40465		-1.13731
199319	2969	289.327	3229.67	811.412	3982.5	1695.5		3620.67	229.482	2585.67	404.562	3853	1013.71		1.0878	1.34136	-1.40028	1.06417		1.21949
508725	33235	7937.82	27136.3	5077.56	22852	2955		43458	18659	30242	14870.5	30155	8751.05		-1.22474	-1.45436	-1.43701	-1.44115		1.3076
211982	7758.33	271.78	3958	1053.82	6738.5	2103.5		2000.33	276.462	1110	300.52	1958	260.801		-1.96017	-1.15134	-1.8021	-1.02162		-3.87852
226272	288.667	16.9148	304.333	64.6847	298	40		1845.33	661.926	803.667	229.08	1154.33	475.279		1.05427	1.03233	-2.29614	-1.59861		6.39261
238938	310.333	30.4923	254.667	37.4002	273.5	28.5		432.333	45.4838	290.667	23.3975	395.667	87.7142		-1.21859	-1.13467	-1.48739	-1.09267		1.39313
211922	5309.67	944.378	5242.33	1422.79	3770	1552		1096.33	613.037	695	184.098	1730.67	1428.96		-1.01284	-1.4084	-1.57746	1.5786		-4.84311
211517	2278.67	138.461	2003.33	196.796	2229.5	307.5		1213.67	321.224	762.333	117.904	1231.33	312.967		-1.13744	-1.02205	-1.59204	1.01456		-1.87751
217809	31429.7	1903.52	29478.3	1383.98	32820.5	2977.5		14180	2973.46	14930.7	1637.74	16069.3	3959.64		-1.0662	1.04425	1.05294	1.13324		-2.21648
327194	1984	182.212	1255	639.979	1875.5	551.5		2885.67	866.262	6317	4734.05	6233.33	2005.49		-1.58088	-1.05785	2.1891	2.1601		1.45447
338465	2094.67	159.276	1941	179.054	2161	182		3686.33	2118.09	1238	272.991	2562.67	1004.63		-1.07917	1.03167	-2.97765	-1.43848		1.75987
357320	397.333	56.5459	232.333	55.9653	500.5	258.5		321.333	73.8249	299	60.918	263.667	39.9597		-1.71019	1.25965	-1.07469	-1.21871		-1.23651
220384	22393	1458.64	18495	2526.5	18104	1404		38596	16745.4	25849.3	14744.6	25314.7	8841.56		-1.21076	-1.23691	-1.49311	-1.52465		1.72357
231248	2383.33	625.622	912.333	603.179	1445.5	362.5		2188.67	566.784	2000	293.878	1477.33	344.094		-2.61235	-1.6488	-1.09433	-1.4815		-1.08894
326867	29116.7	2986.74	27164.7	3884.59	28728	7002		6918.67	1951.93	6889.67	1502.65	6585	1652.21		-1.07186	-1.01353	-1.00421	-1.05067		-4.20842
238320	3133.33	104.042	2783.33	196.189	3070.5	103.5		5264.33	2242.07	3949.67	2399.46	3686.67	1348.91		-1.12575	-1.02046	-1.33286	-1.42794		1.68011
616348	1064.33	193.051	1208.33	267.698	1264	268		1088.67	122.265	909.667	75.6512	1138.33	171.762		1.1353	1.1876	-1.19678	1.04562		1.02286
211910	15968.3	1824.94	18597.7	2161.2	15856.5	1986.5		7320.33	773.119	6356.33	1572.53	7462.67	2114.79		1.16466	-1.00705	-1.15166	1.01944		-2.18137
216862	14310	2213.19	11407.3	3182.2	14754.5	5288.5		17670.7	9684.08	10040.7	1141.68	9178	1273.37		-1.25446	1.03106	-1.75991	-1.92533		1.23485
268506	402.333	63.428	392	64.6323	309	32		581.667	53.0482	542.333	30.2783	728	88.0019		-1.02636	-1.30205	-1.07253	1.25158		1.44573
212206	7512.67	1792.47	10912.7	2370.46	5439.5	1650.5		4956.33	2493.7	7499	4263.28	5824	3499.37		1.45257	-1.38113	1.51301	1.17506		-1.51577
208664	914	181.414	505.333	66.2479	1146	714		4410.33	1075.98	2644	701.513	3039.33	704.95		-1.80871	1.25383	-1.66805	-1.45109		4.82531
201040	21778	7017.48	13808.7	4112.95	15098	1042		10803	2360.75	10696.3	1688.51	15024.3	5390.58		-1.57713	-1.44244	-1.00997	1.39076		-2.01592
213155	5066	632.04	6393	460.986	4163.5	365.5		1028.33	344.529	1005.33	196.958	732	86.4812		1.26194	-1.21676	-1.02288	-1.40483		-4.92642
199337	2513.67	385.706	3008.67	195.57	2775.5	1080.5		2090.67	489.653	930.667	406.438	963.333	233.361		1.19692	1.10416	-2.24642	-2.17024		-1.20233
318770	9705.33	2893.38	10803.3	1346.61	12380	3049		21668	6814.52	31653	9425.89	15906	4263.52		1.11313	1.27559	1.46082	-1.36225		2.23259
231350	6723	754.022	6190.67	372.892	8457.5	2274.5		7638.33	1364.32	6443	657.607	6396.67	1849.19		-1.08599	1.25799	-1.18552	-1.19411		1.13615
238134	2616	429.454	2694.67	897.225	4132	2247		1063.67	341.752	1465	899.756	1997.67	708.371		1.03007	1.57951	1.37731	1.87809		-2.45942
328435	1541	297.429	3095	1222.2	2288	291		2308.67	698.322	2077.67	1007.25	3701.67	1875.05		2.00844	1.48475	-1.11118	1.60338		1.49816
476001	710	34.8186	587	150.321	482.5	103.5		1256	795.121	622.333	286.275	545.667	119.25		-1.20954	-1.4715	-2.01821	-2.30177		1.76901
299447	1421.33	36.8887	1335	84.788	1921	731		1847.33	236.331	1388.33	91.4154	2136.33	606.864		-1.06467	1.35155	-1.33061	1.15644		1.29972
216428	1556.67	540.417	1162.33	252.626	2578	900		5311	3442.34	1141	325.976	2480.67	967.928		-1.33926	1.6561	-4.65469	-2.14096		3.41178
314770	29300.3	3822.38	43518.7	3428.91	23727	6425		21087	6622.56	25904.7	6712.57	22039.3	10771.6		1.48526	-1.23489	1.22847	1.04516		-1.3895
446856	14611.7	633.736	13932.7	2825.9	9145.5	674.5		4821.33	974.33	3623.33	1154.78	2806	1267.67		-1.04873	-1.59769	-1.33063	-1.71822		-3.03063
620445	7749	1621.91	15482.3	1711.43	14080	7246		3228	1027.39	4068.33	1189.86	4889.33	1698.25		1.99798	1.81701	1.26033	1.51466		-2.40056
238943	978.333	131.091	862.667	16.0451	803	219		878	327.961	844.667	213.354	725.333	103.798		-1.13408	-1.21835	-1.03946	-1.21048		-1.11427
227909	497.667	43.8419	400	110.241	482.5	248.5		731.667	180.386	545.333	143.739	307.667	49.8308		-1.24417	-1.03143	-1.34169	-2.37811		1.47019
227816	167.333	32.0953	193.333	23.8421	202	1		314	35.171	236	66.7757	325.333	68.7273		1.15538	1.20717	-1.33051	1.03609		1.87649
504244	365.333	51.3431	434	41.0041	267	45		254	57.761	300.333	90.5545	264.333	48.1156		1.18796	-1.36829	1.18241	1.04068		-1.43832
268707	1272.67	127.586	1433.67	95.9902	1524	191		696.333	121.668	647.667	66.2931	659	234.481		1.12651	1.19749	-1.07514	-1.05665		-1.82767
218759	1415.33	344.761	1345.33	220.103	1368.5	702.5		1261	311.099	1261	413.43	1354.33	48.8956		-1.05203	-1.03422	-1	1.07402		-1.12239
223506	1342.33	378.848	1079.67	45.0235	942.5	130.5		1051.33	273.243	1093.33	311.098	1014.67	175.292		-1.24328	-1.42423	1.03995	-1.03614		-1.27679
303826	1513.67	395.004	1855.33	370.848	1500.5	499.5		2170.67	842.791	1320	134.031	1671.33	640.559		1.22572	-1.00877	-1.64444	-1.29876		1.43405
606045	2916.67	268.188	3247.33	269.654	2659	996		7532.33	2161.61	5295.67	2035.05	3749	649.705		1.11337	-1.0969	-1.42236	-2.00916		2.58251
211977	27012	4095.51	35587	6169.32	23616	1553		12926	1278.45	14040	1726.75	12104.3	2501		1.31745	-1.1438	1.08618	-1.06788		-2.08974
268442	981	92.3815	900	115.846	812	53		1421	575.925	661	299.535	877.667	273.742		-1.09	-1.20813	-2.14977	-1.61907		1.44852
288810	1058.67	101.581	1010.33	88.9519	1050.5	250.5		922	226.089	763	161.717	770.333	121.24		-1.04784	-1.00777	-1.20839	-1.19688		-1.14823
228249	1177.33	140.6	1191.33	169.362	1317.5	318.5		911	132.613	771.667	221.089	879.333	223.673		1.01189	1.11905	-1.18056	-1.03601		-1.29235
326631	6646.67	1678.68	6184	2513.91	6128.5	2408.5		4270.67	1557.98	5670.33	1874.45	3435	787.442		-1.07482	-1.08455	1.32774	-1.24328		-1.55635
498867	958.333	253.473	1085.67	37.4359	630	177		1077.67	376.524	987.667	134.403	987	77.5005		1.13287	-1.52116	-1.09112	-1.09186		1.12452
211890	1564	268.936	1499.67	132.183	1284	19		1615	601.525	879	308.302	1275	344.903		-1.0429	-1.21807	-1.83732	-1.26667		1.03261
200392	5865.33	2520.26	1766.33	88.8826	6860.5	2167.5		2899.67	677.172	1221.33	113.743	2005	944.047		-3.32063	1.16967	-2.37418	-1.44622		-2.02276
480136	8368	760.066	8084.33	1308.67	4700.5	912.5		3566.67	965.438	3711	589.137	3489.33	935.308		-1.03509	-1.78024	1.04047	-1.02216		-2.34617
445906	1984	216.625	2266.67	366.57	2396	920		2534.67	1190.67	2194.33	971.938	1836.67	784.3		1.14247	1.20766	-1.1551	-1.38004		1.27755
224616	7496.33	998.17	6259.67	735.07	11045.5	8480.5		3427	2326.91	6438.67	4172.25	6598.33	2453.2		-1.19756	1.47345	1.87881	1.9254		-2.18743
305637	1273.33	189.072	984	214.533	942.5	167.5		999	16.8622	740	91	1015.67	183.975		-1.29404	-1.35102	-1.35	1.01668		-1.27461
237940	2261.67	992.2	1194.33	453.84	660	294		14856.7	4841.5	8549.33	2150.55	18540.3	5257.06		-1.89366	-3.42677	-1.73776	1.24795		6.5689
419631	12355.7	506.348	11200	1396.69	9017	373		18190.7	7308.23	6147.33	128.559	11397.3	2874.31		-1.10318	-1.37026	-2.95912	-1.59605		1.47225
269146	2610	1134.84	1458.67	120.549	2954.5	1837.5		4783.33	3239.4	3620	3107.46	2549.67	1065.31		-1.78931	1.13199	-1.32136	-1.87606		1.83269
232075	720.667	156.493	394.333	166.054	1162.5	193.5		740.667	83.3313	1405	578.933	769	50.0833		-1.82756	1.61309	1.89694	1.03825		1.02775
537786	9772	3152.11	9470	3854.02	12163	3016		4334.33	1214.74	5877	1894.34	6653.67	1696		-1.03189	1.24468	1.35592	1.53511		-2.25456
205680	4257.67	1306.59	5436.67	1273.27	5605.5	848.5		3537	644.714	2444.33	721.259	2959.33	443.096		1.27691	1.31657	-1.44702	-1.1952		-1.20375
542755	10832	2702.68	15906.3	2557.43	10527	3180		7985.33	2230.82	8103.33	2212.17	9259	2550.49		1.46846	-1.02897	1.01478	1.1595		-1.35649
228907	1821	677.691	1243	140.211	1804	841		846	240.452	662.333	25.5691	888.667	350.354		-1.465	-1.00942	-1.2773	1.05043		-2.15248
227912	1372.67	543.201	1300.33	596.081	602.5	208.5		660	294.436	554.667	329.839	910	355.022		-1.05563	-2.27828	-1.1899	1.37879		-2.0798
293764	4318	504.846	3647.67	1212.04	6570.5	2155.5		4094.33	1093.28	5520	537.368	3986.33	1030.41		-1.18377	1.52165	1.3482	-1.02709		-1.05463
362074	2103	1339.29	1230.67	366.064	1008	225		1400.67	371.999	967	193.975	1483	7.50555		-1.70883	-2.08631	-1.44847	1.05878		-1.50143
221574	6989	117.205	6702.33	423.264	6626	375		9112	4013.09	7092	3110.01	6083.33	1960.77		-1.04277	-1.05478	-1.28483	-1.49786		1.30376
322652	1705	530.503	1868	473.102	1396	62		2538.67	476.981	1641.67	458.922	1652.67	405.255		1.0956	-1.22135	-1.5464	-1.5361		1.48895
508969	1936	206.269	2248	189.808	2482	510		3155.67	1167.5	1795.67	906.183	1750	503.575		1.16116	1.28202	-1.75738	-1.80324		1.62999
211956	244859	77554.4	313747	75661.9	170409	11713		100418	16093.7	113892	24145.3	91408.3	13830.8		1.28133	-1.43689	1.13417	-1.09857		-2.43839
227761	736.667	41.8582	615	160.668	534.5	97.5		625.667	218.828	461.667	203.298	333	118.078		-1.19783	-1.37824	-1.35523	-1.87888		-1.17741
211993	9950	2568.13	14485.3	2226.52	9104.5	2129.5		5351.67	1929.04	6045.67	1480.07	7428.33	1496.3		1.45581	-1.09287	1.12968	1.38804		-1.85923
301776	7379	830.927	6132.33	449.54	10509	3067		4065	1248.64	2788.33	174.647	4300.33	1368.89		-1.20329	1.42418	-1.45786	1.05789		-1.81525
620528	592	203.706	864	237.302	402.5	202.5		515.667	28.9501	359.667	45.4105	420.667	64.5351		1.45946	-1.47081	-1.43373	-1.22583		-1.14803
609414	7878.33	656.399	6961.67	808.652	6033	2792		11694.3	4969.9	11196	3965.51	8876	1282.77		-1.13167	-1.30587	-1.04451	-1.31752		1.48437
202834	4151	707.222	3574	434.053	5115	1677		3078.67	626.168	2733	304.145	3022.67	596.72		-1.16144	1.23223	-1.12648	-1.01853		-1.34831
487322	854.667	86.9527	997	88.1211	1176.5	566.5		1365.67	310.147	967	324.623	690.667	250.281		1.16654	1.37656	-1.41227	-1.97732		1.59789
217803	20453	4266.97	25389	2641.49	19069	9934		11286.7	1298.99	11419.7	172.498	12343.3	1461.79		1.24133	-1.07258	1.01178	1.09362		-1.81214
200420	25788.7	5018.67	20544.3	2388.71	25748.5	5989.5		13484.7	3416.31	14355.3	734.614	16622	5326.67		-1.25527	-1.00156	1.06457	1.23266		-1.91244
213735	1388.67	106.759	1390	238.137	1365	4		1551.33	432.548	1064	171.499	1254.33	270.718		1.00096	-1.01734	-1.45802	-1.23678		1.11714
475619	1171.33	164.459	1269	219.819	1063.5	124.5		1597.67	755.09	939.333	412.612	1132.33	335.804		1.08338	-1.10139	-1.70085	-1.41095		1.36397
231385	623.667	256.146	690.333	208.217	1144	359		758.333	65.0803	482	202.747	392.667	87.7598		1.10689	1.83431	-1.57331	-1.93124		1.21593
227601	276.333	48.8854	337.667	38.4028	391	160		681.333	317.186	707	486.882	850.667	157.566		1.22195	1.41496	1.03767	1.24853		2.46562
218771	4628.33	487.637	5107.33	284.564	4381.5	32.5		6876	2404.7	4368.33	2142.51	4256	869.605		1.10349	-1.05634	-1.57406	-1.6156		1.48563
225043	6269.33	757.848	6558.33	1344.09	5797	221		10298.7	4297.71	5819.33	2490.7	5984	2035.23		1.0461	-1.08148	-1.76973	-1.72103		1.64271
229164	2174	209.619	2435.67	206.385	1823.5	7.5		1507.67	465.673	1943	595.441	1364.67	541.598		1.12036	-1.19221	1.28875	-1.10479		-1.44196
318794	14544.3	2436.14	11860.3	175.096	14202	2186		11010.7	3237	9085	1617.19	13225.3	5393.95		-1.2263	-1.0241	-1.21196	1.20114		-1.32093
303992	371	21.7332	225.667	64.3955	549	188		289.333	45.9613	189.333	81.4091	306	68.8501		-1.64402	1.47978	-1.52817	1.0576		-1.28226
620665	39939	6617.84	44045.7	4021.21	40453	738		35075	4604.16	19381.7	11989.6	32501.3	3843.1		1.10282	1.01287	-1.8097	-1.07919		-1.13867
216838	3365.33	466.027	4459.33	292.561	3909.5	1165.5		678.667	116.988	648.333	173.836	698.333	143.116		1.32508	1.1617	-1.04679	1.02898		-4.95874
359447	669.333	26.5602	818.333	63.2622	592.5	92.5		1101.33	385.476	903	464.771	906	284.084		1.22261	-1.12968	-1.21964	-1.2156		1.64542
352807	1849	255.132	2208	611.709	1963	659		1711.33	464.292	1292.67	496.401	1427.67	532.622		1.19416	1.06165	-1.32388	-1.19869		-1.08044
233824	1370.33	477.464	1029.67	161.676	1063	131		698.333	220.311	662.333	236.235	929.333	232.654		-1.33085	-1.28912	-1.05435	1.33079		-1.96229
229124	252	91.8477	240.333	86.3372	389	76		310.667	111.992	228.667	6.33333	293	32.8684		-1.04854	1.54365	-1.3586	-1.0603		1.2328
224849	901.333	73.2173	902.667	104.713	863	30		1443.67	510.282	1194.33	549.421	890	197.041		1.00148	-1.04442	-1.20876	-1.6221		1.6017
201042	37449.3	30825	33790.7	22704.3	8864.5	1749.5		47199	23572.6	20681.3	8459.93	34614.7	15366.5		-1.10827	-4.22464	-2.2822	-1.36355		1.26034
200521	16566.3	5618.24	4273.33	1487.36	6862.5	4198.5		5991.33	1461.43	4898.33	1771.09	6839.67	2425.96		-3.87668	-2.41404	-1.22314	1.14159		-2.76505
301583	386.333	61.1046	491.667	42.6002	394	7		613	239.836	320	177.427	638.333	161.415		1.27265	1.01984	-1.91563	1.04133		1.58671
227973	20777.7	4362.07	30366	2352.95	18138.5	6195.5		9255.33	1302.11	11273.3	1788.43	12040.3	4137.55		1.46147	-1.1455	1.21804	1.30091		-2.24494
605984	2193	757.249	2110.67	986.689	1605	284		1610.33	601.334	1789.67	356.046	1485	889.692		-1.03901	-1.36636	1.11136	-1.0844		-1.36183
203786	2103	541.018	1818.67	396.18	1722.5	269.5		2656	1346.55	1433.67	611.949	1661.33	213.059		-1.15634	-1.2209	-1.85259	-1.59872		1.26296
222115	3852.67	952.184	3530	823.579	5258.5	67.5		7884	3647.32	5343.67	2427.03	3767	2023.8		-1.09141	1.3649	-1.47539	-2.09291		2.04637
309788	191.667	31.9287	191.333	39.8929	222	45		288	164.385	217.667	52.4923	207	61.1583		-1.00174	1.15826	-1.32312	-1.3913		1.50261
231180	142024	13417	165718	26385.6	116370	9946.5		42009.7	19724.1	65827	13584.9	48201.7	14778		1.16683	-1.22045	1.56695	1.14739		-3.38075
308073	591.333	61.298	575.667	87.7807	557.5	56.5		851.667	291.909	391.667	232.85	406.667	179.704		-1.02721	-1.06069	-2.17447	-2.09426		1.44025
231683	6012	1746.5	4830.33	1363.15	7219.5	5131.5		1463.33	896.049	1512.33	854.746	854.333	221.446		-1.24463	1.20085	1.03349	-1.71284		-4.10843
200509	4473.67	258.79	4563.33	975.898	3744	272		3591	549.504	2870.67	554.342	1209.33	133.672		1.02004	-1.19489	-1.25093	-2.9694		-1.2458
374798	9309	1389.19	14114.7	3108.4	10881	202		5055.67	1811.06	6889.67	1334.66	7231.33	2231.56		1.51624	1.16887	1.36276	1.43034		-1.8413
199203	1.06787e+06	121782	1037322	84613.9	1008922	194155		600496	212773	440664	63119.4	491635	57024.1		-1.02945	-1.05843	-1.36271	-1.22143		-1.77831
280705	4046	3086.03	3477.67	1021.62	3732	2043		1635	378.188	1834.67	692.367	1548.67	477.865		-1.16342	-1.08414	1.12212	-1.05575		-2.47462
215062	60100.7	7273.17	57275.3	4161.44	74324.5	18174.5		68451	13720.3	59962	5804.89	57440.7	16814.7		-1.04933	1.23667	-1.14157	-1.19168		1.13894
213253	7869	1292.66	7951.33	1955.66	6933.5	1804.5		12866.3	5544.25	13036.3	5526.37	22955.7	9614.31		1.01046	-1.13492	1.01321	1.78417		1.63507
506931	3806.67	510.099	3547.33	410.174	3297.5	1122.5		5580	2080.95	3419	1042.51	6182	3056.41		-1.07311	-1.15441	-1.63206	1.10789		1.46585
206289	131137	55611.2	79025.3	22960	183440	58811		56494.7	25667.7	73822.7	32538.3	66791	32374.1		-1.65943	1.39884	1.30672	1.18225		-2.32123
242417	353.667	12.9915	381.667	68.4747	393.5	78.5		511.667	181.448	314	106.658	311	64.9692		1.07917	1.11263	-1.62951	-1.64523		1.44675
200850	3304	405.786	3434	611.191	3685	298		4147.33	1586.31	4378.67	2086.64	3559.33	529.991		1.03935	1.11531	1.05578	-1.1652		1.25525
497413	622.667	61.9525	560.333	157.389	734.5	123.5		1103.33	483.327	803.667	274.422	757	59.2818		-1.11124	1.1796	-1.37287	-1.45751		1.77195
207223	750.667	121.285	732	217.038	745.5	364.5		1606.67	633.953	1376.33	775.878	1205.33	382.005		-1.0255	-1.00693	-1.16735	-1.33296		2.14032
222541	41374	36840.9	10289	4016.28	48734.5	43509.5		24032.7	9312.67	52957.3	17302.8	52218.3	17622.4		-4.02119	1.1779	2.20356	2.17281		-1.72157
553367	5158	2707.08	6735.67	705.77	7737	3873		3975.33	556.738	3239.67	558.802	3032	835.942		1.30587	1.5	-1.22708	-1.31113		-1.2975
299441	2304.33	887.228	1821	56.0387	1858	877		1000	442.104	687	199.013	545.333	138.292		-1.26542	-1.24022	-1.4556	-1.83374		-2.30433
228070	1968.67	143.872	2885.67	516.766	2051	695		2073	504.231	2740	1327.04	2694.33	1759.42		1.4658	1.04182	1.32176	1.29973		1.053
616767	621.333	89.0343	655.333	249.212	3028	2047		4168.67	3926.26	2424.67	2254.2	764.333	651.833		1.05472	4.87339	-1.71927	-5.45399		6.70923
216861	863.667	302.165	482.333	70.4091	423.5	109.5		679	68.9952	588	54.7844	564	93.5753		-1.7906	-2.03935	-1.15476	-1.2039		-1.27197
446955	8159	4994.19	3894	477.465	2877.5	898.5		3455.67	921.025	1431	259.139	3594.33	1223.25		-2.09527	-2.83545	-2.41486	1.04013		-2.36105
203576	11211	5291.73	5435	2184.5	7512	1384		2351.33	1090.06	1772.33	333.56	3159	1052.52		-2.06274	-1.49241	-1.32669	1.34349		-4.76793
310517	331	75.4476	536	51.3258	553	85		567.333	73.1786	688	74.272	694.667	99.0914		1.61934	1.67069	1.21269	1.22444		1.714
509591	7327.67	2084.07	6716.33	1756.46	4362	512		1953	921.217	791	337.272	3108.33	773.102		-1.09102	-1.67989	-2.46903	1.59157		-3.75201
200687	6734.33	4302.18	1746.33	594.79	5875.5	2947.5		9774	4311.74	8768.67	3549.22	9698.67	1858.42		-3.85627	-1.14617	-1.11465	-1.00777		1.45137
200640	203.667	49.9744	544.333	143.961	288	40		278	117.279	198.667	41.898	204.667	71.097		2.67267	1.41408	-1.39933	-1.35831		1.36498
203363	905	120.737	964.333	77.1197	1062.5	22.5		2517	687.788	2016	810.054	1578	480.937		1.06556	1.17403	-1.24851	-1.59506		2.78122
374786	855547	735438	254076	88919.6	773018	665864		988132	537757	1.39563e+06	707545	1.47229e+06	319577		-3.36729	-1.10676	1.41239	1.48997		1.15497
241387	1251.67	664.854	1944	1141.17	514.5	16.5		1192.33	238.007	985.333	322.754	876	119.081		1.55313	-2.43278	-1.21008	-1.36111		-1.04976
288368	562	35.5387	452	85.2311	1243.5	567.5		1010.67	207.296	871.667	112.866	901.667	150.231		-1.24336	2.21263	-1.15946	-1.12089		1.79834
212261	8927.67	2466.16	8656.33	473.074	6184	4813		7409.67	1950.88	2190	1054.05	3631.33	1738.67		-1.03135	-1.44367	-3.38341	-2.04048		-1.20487
310752	3071	904.144	2969.67	710.439	6271	1629		1836.33	723.215	3829.67	1519.64	2213	109.258		-1.03412	2.04201	2.0855	1.20512		-1.67235
374900	834.333	434.519	1304.33	502.905	1573	81		1395.33	295.633	838	288.488	2011.67	850.474		1.56332	1.88534	-1.66508	1.44171		1.67239
304945	8189.67	3322.08	7182	2383	3480.5	1671.5		4518.33	870.583	3816	496.586	3962.33	827.049		-1.1403	-2.35301	-1.18405	-1.14032		-1.81254
208557	8678	6191.19	3174.67	703.85	1769	490		203883	51845.4	194098	55471.1	240870	75912		-2.73352	-4.9056	-1.05041	1.18141		23.4942
564149	12380.3	6476.62	5316.33	240.132	15754	7106		3292.67	1076.18	2677	781.12	3222.67	1750.04		-2.32874	1.2725	-1.22998	-1.02172		-3.75997
352760	11032	4567.05	8789	3254.83	12427.5	2823.5		4027.33	1332.25	3876	1891.57	5212	1936.57		-1.25521	1.1265	-1.03904	1.29416		-2.73928
419655	5868.67	2858.61	4994.33	309.807	4582.5	2673.5		5109.67	3008.98	1804.33	420.628	1174.33	151.273		-1.17507	-1.28067	-2.83189	-4.35112		-1.14854
328808	1126.67	439.567	991.667	298.606	851	90		1132	27.6466	587.667	241.04	722	313.981		-1.13613	-1.32393	-1.92626	-1.56787		1.00473
200625	416.333	95.0374	674.667	208.81	487.5	22.5		686.333	323.894	566	55.5608	632.667	99.2376		1.6205	1.17094	-1.2126	-1.08483		1.64852
199231	9309.33	2243.78	10476.3	1489.79	8438	1077		7688	2078.65	7149	1760.61	6286.67	2744.87		1.12536	-1.10326	-1.0754	-1.22291		-1.21089
233289	708	295.163	657	270.057	953	13		562	179.725	595.333	78.1075	512	126.16		-1.07763	1.34605	1.05931	-1.09766		-1.25979
362120	3516.33	1686.61	12084	6171.52	4937	3751		7299.67	3281.28	10378.3	3796.51	5316.67	1510.73		3.43653	1.40402	1.42175	-1.37298		2.07593
208658	7905.67	3158.93	3633.67	964.008	4120	2029		4717	974.727	2555	703.731	3620.33	850.105		-2.17567	-1.91885	-1.84618	-1.30292		-1.67599
309631	2183.33	272.544	3907.67	532.272	2060.5	131.5		3197.33	1391.06	1043	487.394	1962.67	663.921		1.78977	-1.05961	-3.06552	-1.62908		1.46443
470270	114798	11132.7	170835	29455.5	66818	26799		60879	42900.5	19321	3233.72	42665.3	23615.9		1.48814	-1.71806	-3.15092	-1.4269		-1.88567
303966	1285	260.386	1349.33	39.7338	1288.5	315.5		1358.67	627.031	748.333	339.04	441.667	88.2805		1.05006	1.00272	-1.81559	-3.07623		1.05733
302341	260690	165112	358226	112724	351828	318776		296241	214720	103899	62806	111868	75541		1.37415	1.3496	-2.85124	-2.64812		1.13637
199215	72453.7	10607.3	52059.7	17492.8	70185	23544		84914.3	47268.3	53394.3	8269.92	42460.7	14900.7		-1.39174	-1.03232	-1.59032	-1.99984		1.17198
214450	24958.7	9170.72	29900.7	10138.6	29458.5	13723.5		7778	1426.78	7542	1663.7	9423	1422.57		1.19801	1.18029	-1.03129	1.21149		-3.20888
218683	2799.67	436.832	3029	653.361	1905	563		10651.7	9179.18	2530.33	1195.76	1303.33	590.525		1.08191	-1.46964	-4.20959	-8.17263		3.80462
236890	7613	2721.23	6664.33	2244.11	8136.5	5405.5		1873.33	248.946	2648	494.425	2554.33	242.807		-1.14235	1.06876	1.41352	1.36352		-4.06388
407508	2564.67	1209	1206.67	629.492	971.5	247.5		787	347.35	2220	1258.75	1195.33	172.845		-2.12541	-2.6399	2.82084	1.51885		-3.25879
504253	1602.67	411.654	2958.33	1725.23	4267.5	2772.5		3520	849.871	4892.67	1027.32	4560.67	2510.81		1.84588	2.66275	1.38996	1.29564		2.19634

## Sheet: Supp table 2 Primers
Supplemental Table 2: Primers used in this study.
T-DNA Genotyping
5'ATGATGACTGGTGGGTAGCA3'	GABI 428E01 DNA primer LP
5'ATGTGAAATATTCGCAAACG3'	GABI 428E01 DNA primer RP
5'GACTGCCGAGGTGTGTATAC3'	GABI_696E11 LP
5' AGCTAACTCCTGAGCCCTTT 3'	GABI_696E11 RP
Cloning primers
5'GGGGACAAGTTTGTACAAAAAAGCAGGCTGACCTTGTTGGATCGTTT3'	OCD RNAi F
5'GGGGACCACTTTGTACAAGAAAGCTGGGTAACAACAAAACCATAGGT3'	OCD RNAi R
5'AAAAAGCAGGCTTGGTAAGTCCACCTTAAT3'	1.5 kb OCD promoter For
5'AGAAAGCTGGGTCCATTGAATTTTGAGAGAT3'	1.5 kb OCD promoter Rev
5'AAAAAGCAGGCTATGGCTGCATTACCAGTA3'	OCD GW For
5'AGAAAGCTGGGTCACAACGGCTGAGGTAAGT3'	OCD GW Rev
RT-PCR primers
5'ACCTTAGCTACAATGGATGG3'	OCD F
5'AAGGTCAAGATGAGTTCCGG3'	OCD R
Quantitative Real time PCR primers (Note: all other primers and probes used for quantitiative RT-PCR are given in Sharma and Verslues 2010 Plant Cell and Env 33: 1838-1851)
5' GATGCTGAGGATGAGGGTTATT 3'	P5CS2 FOR
5' GAGCGGCTAAGCTGTCATTA 3'	P5CS2 REV
5' GAGCACCCGGTTCTACTTAC 3'	Actin 8 FOR
5' GTCAACATGTAACCTCTCTC 3'	Actin 8 REV
5'GGACCAATCTTCCGAAACATTC3'	OCD FOR
5'GGAAGGTGATGAAACGGTGTAGT3'	OCD REV
Real time PCR AtOCD TaqMan Probe sequence
5'CAACAATCACAAGCCCTGTCCGGC3'
cDNA cloning for protein expression
5'AAAAGAATTCATGGCTGCATTACCAGTA3'	For
5'AAAACTGCAGACAACGGCTGAGGTAAGT3'	Rev
